# Supplementary material for: Effect of Ultra-Processed Foods Consumption and Some Lifestyle Factors during Pregnancy on Baby’s Anthropometric Measurements at Birth
Source: Nutrients. 2022 Dec 22;15(1):44. doi: 10.3390/nu15010044 (PMC9824718; doi:10.3390/nu15010044)
Supplement: Supplementary file 1 [file nutrients-15-00044-s001.zip]

Archive with 1 entries (1 files):
- nutrients-2027714-supplementary.pdf
